# Supplementary material for: The predictive value of the dynamic change slope of red blood cell distribution width to platelet ratio combined with clinical indicators for the mortality outcome of patients with sepsis
Source: PLoS One. 2026 Mar 2;21(3):e0343684. doi: 10.1371/journal.pone.0343684 (PMC12952655; doi:10.1371/journal.pone.0343684)
Supplement: S1 Data — (XLSX) [file pone.0343684.s001.xlsx]

## Sheet: Sheet1
Outcome_28d (Death=1)	RPR(Day1)	RPR(Day2)	RPR(Day3)	RPR(Day4)	RPR(Day5)	RPR_Slope	Age	Gender(Male=1)	BMI	Comorbidities	APACHEII	SOFA	Use of vasopressors(h)	lactate	Microbial culture(Positive=1)	Mechanical_ventilation_time_days	Total_hospital_stay_days	ICU_stay_days
1	1.27	1.07	1.4	0.63	0.39	-0.22	66	1	19.13	none	27	15	5	3.5	1	5	5	5
1	0.21	0.48	1.9	0.47	1.26	0.209	26	1	20.11	none	18	10	5	15	1	5	5	5
1	0.09	0.19	0.2	0.23	0.56	0.098	78	1	15.34	other	23	10	3.67	9.1	1	2.42	14	13
1	0.05	0.13	0.17	0.19	0.26	0.048	87	1	20.51	none	25	7	3.17	2.6	1	6	11	9
1	0.04	0.06	0.09	0.13	0.16	0.031	64	1	25.95	Hypertension、Cerebrovascular disease、other	23	8	1.67	5.8	1	2.79	18	7
1	0.08	0.07	0.12	0.52	1.56	0.341	68	1	20.11	other	26	8	4	8.5	1	4	5	4
1	0.05	0.08	0.14	0.21	0.21	0.045	64	1	12.4	Hypertension、Diabetes、Coronary heart disease	28	6	3.42	10.3	1	6	7	6
1	0.12	0.18	1.1	1.45	5.3	1.163	72	1	24.77	other	33	10	5	6.3	1	16	17	16
1	0.09	0.2	0.25	0.26	0.26	0.04	73	1	19.22	none	17	3	6	4.98	1	12	17	14
1	0.11	0.16	0.24	0.28	0.33	0.056	88	0	30.86	Hypertension	31	12	4.5	4.16	0	9	12	11
1	0.09	0.09	0.09	0.09	0.11	0.004	75	1	30.07	Hypertension、Diabetes、Coronary heart disease	26	10	2.83	3.7	0	7.25	8	8
1	0.05	0.06	0.07	0.12	0.18	0.032	76	1	23.44	Coronary heart disease	27	13	8.17	11.6	0	8.33	9	8
1	0.06	0.09	0.23	0.28	0.24	0.055	30	1	17.3	other	19	9	0.54	5.6	1	0.67	12	3
1	0.21	0.25	0.2	0.15	0.24	-0.004	68	1	24.11	Hypertension、Diabetes	27	11	3	7.5	0	2.08	7	7
1	0.04	0.06	0.11	0.12	0.19	0.036	68	0	18.36	Hypertension、Diabetes	27	11	3	7.5	0	4.25	7	6
1	0.06	0.08	0.11	0.17	0.3	0.057	77	1	25.95	Hypertension	29	15	3.42	6.6	1	3.46	5	5
1	0.11	0.1	0.28	0.2	0.25	0.038	67	1	20.76	Chronic kidney disease	34	12	6.92	5.3	1	12	15	15
1	0.11	0.18	0.28	0.43	0.22	0.047	91	0	25.81	Cerebrovascular disease	30	11	9.17	8.5	1	7.38	10	10
1	0.11	0.16	0.37	0.72	1.06	0.246	74	1	21.47	Diabetes	32	15	4.08	15	1	3.38	5	5
1	0.24	0.4	0.83	2.97	2.26	0.661	60	0	21.48	Hypertension、Diabetes、other	28	12	0.92	2.4	1	1	21	2
1	1.01	2.57	3.43	1.24	2.18	0.101	54	1	20.76	Diabetes	33	14	6.92	12.8	1	7	40	25
1	0.15	0.16	0.08	0.08	0.1	-0.018	53	0	23.44	none	22	8	4	2.8	1	4.83	8	8
1	0.22	0.23	0.18	0.21	0.24	0.002	67	0	22.03	Hypertension、Coronary heart disease、Cerebrovascular disease	22	10	2.42	3.8	1	2.67	29	12
1	0.15	0.17	0.22	0.24	0.46	0.069	94	1	24.77	Hypertension、Coronary heart disease	30	12	7.83	3.8	1	8.33	10	9
1	0.3	0.67	1.01	0.64	0.89	0.115	40	1	19.95	Hypertension、other	28	11	7.17	7.5	1	7.29	13	8
1	0.13	0.23	0.31	1.14	3.78	0.821	68	1	26.67	other	25	10	2.92	3.5	1	3.08	14	12
1	0.18	0.39	0.84	0.94	0.44	0.107	18	0	22.04	none	24	10	4.58	15	1	4.54	5	5
1	0.12	0.14	0.18	0.18	0.2	0.02	36	0	25.39	Hypertension、Chronic kidney disease	26	8	2.04	12.8	0	0.42	22	8
1	0.1	0.17	0.19	0.22	0.25	0.035	71	0	21.76	Hypertension、other	29	12	3.42	12.8	1	4.42	19	1
1	0.66	0.73	0.42	0.35	1.38	0.106	89	1	19.03	Coronary heart disease	18	8	3.25	4.4	1	0.96	5	5
1	2.22	1.85	1.93	1.94	3.09	0.183	65	0	22.19	other	29	14	1	15	1	1.13	39	2
1	0.18	0.2	0.2	0.2	0.27	0.018	83	0	16.44	Hypertension	34	16	5.83	3.4	1	5.75	9	9
1	0.18	0.66	0.77	1.25	0.64	0.151	67	0	21.48	Hypertension、Diabetes、Cerebrovascular disease	29	14	31.75	12.1	1	41.5	44	42
1	0.1	0.21	0.32	0.44	0.68	0.139	89	1	22.86	other	26	10	2.29	2.9	0	0	11	3
1	0.19	0.21	0.19	0.21	0.28	0.018	78	1	15.96	other	30	12	2.92	9	0	1.04	66	4
1	0.11	0.14	0.25	0.19	0.18	0.019	59	0	20.57	other	28	10	1.92	12.3	1	2.63	16	14
1	0.22	0.29	0.35	0.46	1.59	0.291	73	1	15.78	other	33	14	6.29	9.4	1	7.21	32	30
0	0.05	0.06	0.07	0.08	0.06	0.004	76	1	20.28	Hypertension、Diabetes	16	6	2.46	1.2	1	0.04	14	4
0	0.12	0.12	0.08	0.07	0.07	-0.015	76	1	22.86	Hypertension	21	8	1.79	0.8	0	2.29	15	3
0	0.09	0.13	0.13	0.09	0.05	-0.012	79	1	17.57	Hypertension、Coronary heart disease、Diabetes、other	18	4	0.58	2.2	1	0.58	12	3
0	0.07	0.13	0.25	0.3	0.26	0.055	73	0	19.66	other	29	9	3	8.1	1	3	30	16
0	0.04	0.05	0.05	0.06	0.07	0.007	72	1	23.53	Hypertension	20	6	1.75	2.1	0	1.33	15	3
0	0.05	0.07	0.06	0.07	0.06	0.002	50	1	28.34	none	20	8	1.25	4.43	1	0.38	33	3
0	0.08	0.1	0.13	0.22	0.24	0.044	80	1	21.45	none	28	8	4	8.18	1	3	14	5
0	0.04	0.05	0.16	0.35	0.25	0.072	65	1	27.68	other	24	8	3	9.6	1	5	39	20
0	0.06	0.09	0.11	0.11	0.11	0.012	64	1	20.76	Hypertension	22	8	1.29	1.7	1	7	19	8
0	0.08	0.14	0.14	0.11	0.11	0.003	75	1	23.12	none	23	8	2.38	2.3	1	2.46	9	4
0	0.17	0.3	0.45	0.4	0.23	0.022	53	0	23.43	none	26	10	7.54	7	1	3.67	72	10
0	0.06	0.08	0.12	0.15	0.15	0.025	86	0	27.34	Cerebrovascular disease、other	35	9	2.58	4.2	0	0.63	39	3
0	0.07	0.09	0.1	0.09	0.08	0.002	57	1	20.02	other	23	7	4.08	3.1	1	2.25	34	5
0	0.14	0.11	0.12	0.14	0.13	0.001	55	1	25.95	Hypertension、Chronic kidney disease、other	21	9	1.71	2.1	0	0.38	16	3
0	0.12	0.11	0.15	0.17	0.18	0.018	44	1	26.12	none	16	10	2.08	4.2	1	0.96	6	21
0	0.07	0.09	0.1	0.06	0.05	-0.007	81	0	17.85	none	22	5	0.58	0.9	0	0.56	9	2
0	0.06	0.08	0.08	0.07	0.08	0.003	88	0	21.23	Hypertension、other	27	6	1.33	5.2	1	1.33	27	3
0	0.1	0.16	0.16	0.18	0.16	0.014	59	1	23.43	Hypertension	18	8	0	2.4	1	0.58	11	4
0	0.11	0.13	0.15	0.11	0.07	-0.01	65	1	18.36	Hypertension	19	5	0	1.5	0	0.29	7	1
0	0.04	0.06	0.06	0.06	0.04	0	48	1	26.12	Hypertension	20	8	0	1.3	1	0.42	11	1.3
0	0.09	0.08	0.08	0.07	0.04	-0.011	58	1	18.22	Cerebrovascular disease、other	16	2	0	1.2	1	0.46	32	2.3
0	0.04	0.06	0.05	0.05	0.05	0.001	52	0	26.71	none	19	3	0	2.4	0	0.42	14	2
0	0.05	0.07	0.05	0.03	0.01	-0.012	50	0	30.69	none	9	5	0.46	1.1	1	0.54	7	1.25
0	0.09	0.1	0.09	0.04	0.01	-0.022	29	1	23.63	none	17	7	0.29	1.8	1	0.17	15	2.4
0	0.21	0.16	0.19	0.09	0.08	-0.033	66	1	27.16	none	18	8	0	1.2	1	0.88	21	2
0	0.15	0.17	0.18	0.14	0.13	-0.007	79	0	24.97	Hypertension	16	6	0.75	1.71	0	4.58	13	5
0	0.05	0.06	0.05	0.04	0.03	-0.006	31	1	20.51	none	9	1	0	1.31	0	0.04	11	1
0	0.09	0.1	0.11	0.05	0.01	-0.021	83	0	20.76	Coronary heart disease	17	6	0	1.2	1	0.63	14	1
0	0.08	0.09	0.08	0.06	0.11	0.003	45	0	21.43	none	18	1	0	1.14	1	0.25	8	1
0	0.1	0.15	0.21	0.19	0.2	0.024	76	0	18.02	none	22	3	0	1.7	0	0.5	12	3
0	0.11	0.15	0.14	0.15	0.19	0.016	80	1	19.48	none	19	6	0	2.9	0	6	19	7
0	0.03	0.05	0.07	0.08	0.06	0.009	67	1	20.45	none	16	5	0.33	1.4	1	0.29	14	1
0	0.05	0.05	0.05	0.04	0.03	-0.005	61	1	21.78	Hypertension、Cerebrovascular disease	18	4	0	0.5	0	0.33	14	1
0	0.06	0.07	0.08	0.05	0.03	-0.008	38	1	25.68	none	15	4	0	4.56	0	0.21	33	1
0	0.06	0.1	0.11	0.1	0.05	-0.002	47	1	19.38	none	23	6	2.58	1.12	1	2.5	12	4
0	0.08	0.1	0.1	0.07	0.05	-0.009	75	1	16.73	none	23	4	0	2.13	0	0.31	12	1
0	0.07	0.09	0.08	0.06	0.04	-0.009	55	1	22.49	none	16	6	0	1.75	1	0.54	15	1
0	0.06	0.07	0.09	0.06	0.04	-0.005	46	1	20.76	none	9	0	0	1	0	0.15	13	1
0	0.05	0.06	0.06	0.07	0.05	0.001	49	1	22.49	none	15	3	0	1.8	0	0.02	8	1
0	0.08	0.12	0.14	0.12	0.12	0.008	75	1	21	none	28	9	1.88	2.8	0	2.21	13	4
0	0.16	0.2	0.23	0.19	0.08	-0.017	76	0	19.63	Hypertension	19	7	0.42	4	0	0.67	18	1.7
0	0.05	0.13	0.18	0.14	0.08	0.007	30	1	22.86	none	19	7	0.17	4.29	0	0.25	28	2
0	0.08	0.1	0.13	0.13	0.07	0.001	55	0	21.72	none	11	8	0	2.47	1	0.5	20	1
0	0.1	0.11	0.14	0.16	0.13	0.011	80	0	23.42	Coronary heart disease	17	8	1.08	2.3	0	1.71	32	3
0	0.1	0.13	0.13	0.15	0.09	0	69	1	18.68	none	14	5	0	2.9	1	0.38	13	1
0	0.12	0.14	0.11	0.09	0.03	-0.023	54	1	25.82	none	10	2	0	1	1	0.38	22	1
0	0.02	0.03	0.03	0.03	0.02	0	20	1	20.28	none	10	4	0.25	2.4	1	0.67	12	1
0	0.05	0.08	0.09	0.05	0.03	-0.007	79	1	22.31	none	18	4	0.29	1.3	1	0.54	14	1
0	0.04	0.07	0.07	0.06	0.05	0.001	78	0	20.81	Hypertension、Coronary heart disease	24	4	0	1.7	1	0.67	21	2
0	0.06	0.09	0.11	0.1	0.09	0.007	60	1	24.06	Diabetes、Cerebrovascular disease	10	1	0	1.2	0	0.58	11	2
0	0.08	0.09	0.14	0.11	0.11	0.008	70	1	24.33	Hypertension、Cerebrovascular disease	14	8	0.63	0.8	0	0.79	9	2
0	0.1	0.13	0.16	0.09	0.01	-0.022	67	1	32.37	Hypertension、Diabetes、other	23	8	1.33	1.5	1	0.21	7	2
0	0.07	0.07	0.08	0.1	0.09	0.007	80	1	21.47	Coronary heart disease，other	26	9	2.54	2	0	4.67	27	7
0	0.13	0.16	0.18	0.17	0.15	0.005	91	1	23.88	Hypertension、Coronary heart disease	24	11	1	2.4	1	0.58	15	9
0	0.1	0.12	0.12	0.13	0.09	-0.001	68	1	25.1	Hypertension、Cerebrovascular disease	22	10	4.79	1.2	1	3.17	11	5
0	0.09	0.1	0.11	0.13	0.07	-0.001	80	1	17.72	none	16	6	0.42	1.7	1	0.83	21	6
0	0.07	0.11	0.22	0.42	0.22	0.061	58	0	24.8	none	29	13	4.83	3.7	1	3.5	57	8
0	0.03	0.06	0.06	0.08	0.06	0.008	82	0	26.04	Hypertension、Diabetes、other	24	9	1.75	2.8	1	1.04	40	3
0	0.04	0.1	0.09	0.09	0.1	0.011	60	1	25.71	none	35	8	0.75	5.6	1	1.71	19	4
0	0.05	0.05	0.05	0.08	0.05	0.003	59	1	19.59	none	16	7	1.33	2.3	1	1.38	11	2
0	0.18	0.2	0.2	0.24	0.19	0.006	69	0	21.36	none	21	11	3.46	3.2	1	16.29	37	26
0	0.11	0.15	0.24	0.26	0.18	0.025	22	0	24.97	none	19	10	4.71	2.3	1	2.88	18	5
0	0.06	0.07	0.1	0.11	0.18	0.028	89	0	16.87	none	21	7	7.67	2.2	0	6.13	28	8
0	0.14	0.18	0.23	0.22	0.12	0	89	1	19.48	none	22	9	0.88	1.3	0	0.54	21	2
0	0.11	0.14	0.13	0.11	0.19	0.013	66	1	19.49	Diabetes	18	7	0	3.1	1	1.04	30	3
0	0.03	0.04	0.05	0.04	0.04	0.002	80	1	16.65	none	11	3	0	1.5	1	0.29	13	1
0	0.03	0.03	0.02	0.02	0.01	-0.005	81	0	20.81	Hypertension	13	2	0	1.7	0	0.29	8	1
0	0.04	0.05	0.05	0.05	0.03	-0.002	48	1	19.59	none	8	4	0	0.9	0	0.29	14	1
0	0.11	0.14	0.13	0.15	0.13	0.005	87	1	17.72	none	19	7	0	1.8	1	0.88	31	5
0	0.1	0.13	0.1	0.07	0.04	-0.018	71	1	22.48	Coronary heart disease、other	13	2	0	1.9	0	0.29	10	1
0	0.07	0.08	0.09	0.11	0.13	0.015	81	0	20	none	23	4	1.46	1.7	1	0.75	10	2
0	0.07	0.08	0.06	0.04	0.02	-0.014	56	1	21.45	none	9	2	0	1.7	0	0.33	11	1
0	0.07	0.14	0.11	0.12	0.13	0.01	72	1	20.76	none	23	7	0.33	2.5	1	0.17	9	1
0	0.06	0.06	0.06	0.06	0.06	0	86	0	19.39	none	13	9	1.25	1.4	0	0	20	2
0	0.13	0.11	0.12	0.13	0.14	0.004	55	1	25.83	none	18	2	0	3.1	0	0.29	20	1
0	0.06	0.08	0.09	0.08	0.06	0	50	1	23.59	Hypertension	14	9	1.63	3.5	0	1.38	10	3
0	0.05	0.07	0.09	0.14	0.19	0.035	86	0	22.86	Hypertension	27	4	0	1.9	0	0.33	45	1
0	0.11	0.13	0.12	0.12	0.11	-0.001	46	1	21.77	Hypertension、Chronic kidney disease	12	5	0	0.7	0	0.21	10	1
0	0.04	0.06	0.07	0.08	0.09	0.012	39	1	28.73	none	9	2	0	3.9	0	0.25	11	1
0	0.07	0.09	0.12	0.12	0.12	0.013	80	1	22.33	none	25	6	0	2.3	0	0	30	9
0	0.09	0.16	0.19	0.08	0.08	-0.01	47	1	20.76	Cerebrovascular disease、other	10	3	0	1.1	1	0.17	89	1
0	0.07	0.08	0.08	0.08	0.08	0.002	80	1	21.3	Hypertension、other	17	5	0.29	1.3	1	0.75	30	1
0	0.04	0.05	0.05	0.05	0.04	0	53	1	20.2	Diabetes	22	5	0.33	2.5	0	0.71	8	1
0	0.1	0.13	0.13	0.11	0.09	-0.004	69	1	25.69	Hypertension、Cerebrovascular disease	14	7	0	1	0	4.58	26	6
0	0.07	0.07	0.05	0.03	0.01	-0.016	50	1	19.53	none	14	6	0.29	0.7	0	0.17	9	1
0	0.05	0.05	0.05	0.05	0.04	-0.002	87	0	18.03	Hypertension、Coronary heart disease、other	23	2	0	1	0	1.38	10	3
0	0.05	0.07	0.06	0.05	0.04	-0.004	71	0	19.63	Hypertension、other	18	2	0	1.2	1	0.46	15	1
0	0.06	0.07	0.07	0.08	0.09	0.007	69	0	20.76	Hypertension、Coronary heart disease	16	4	0	2	0	0.13	9	1
0	0.04	0.05	0.05	0.05	0.06	0.004	58	1	20.76	none	15	7	0.33	1.7	0	21.17	75	32
0	0.06	0.07	0.09	0.06	0.04	-0.005	78	1	21.72	Hypertension	17	4	0	1.9	0	0.71	12	1
0	0.03	0.04	0.05	0.04	0.04	0.002	67	1	24.49	Hypertension、Diabetes	19	6	0.63	1.4	0	0.67	17	5
0	0.05	0.08	0.1	0.08	0.07	0.004	84	1	17.93	Hypertension、Coronary heart disease、Cerebrovascular disease	26	5	0.21	1.1	0	1.17	10	4
0	0.08	0.11	0.08	0.07	0.06	-0.008	74	0	28.89	Cerebrovascular disease	14	6	0.08	0.6	0	0.25	14	2
0	0.1	0.12	0.1	0.09	0.08	-0.007	71	1	22.04	Hypertension、Chronic kidney disease	20	8	0.54	1.2	1	0.58	24	3
0	0.05	0.05	0.07	0.07	0.07	0.006	69	1	22.31	other	19	6	3.33	1.8	1	3.42	22	5
0	0.11	0.12	0.12	0.17	0.18	0.019	86	1	23.94	Hypertension、Diabetes	17	9	5.5	2.3	1	0	25	8
0	0.09	0.12	0.09	0.11	0.05	-0.009	75	0	17.78	other	16	7	0.5	3.5	1	0.33	12	2
0	0.06	0.07	0.09	0.07	0.06	0	43	1	25.86	none	12	4	0	2.6	1	0.29	19	1
0	0.13	0.17	0.27	0.32	0.29	0.047	68	1	17.26	other	22	9	2.04	2.9	0	1.92	13	4
0	0.24	0.23	0.21	0.2	0.2	-0.011	70	0	19.57	Hypertension	26	12	1.17	2.8	1	1.42	46	4
0	0.06	0.08	0.07	0.09	0.05	-0.001	75	1	18.34	none	12	4	0	1.8	0	0.33	10	1
0	0.05	0.08	0.1	0.1	0.1	0.012	71	1	20.28	Hypertension	18	6	0.42	3.6	0	0.42	6	2
0	0.09	0.1	0.1	0.11	0.12	0.007	76	0	17.86	Coronary heart disease	12	4	0.75	1.2	0	0	9	3
0	0.14	0.16	0.22	0.14	0.12	-0.006	43	0	17.78	Hypertension	10	2	0	1.8	0	0	9	1
0	0.07	0.08	0.21	0.29	0.25	0.057	72	1	25.83	Hypertension、Coronary heart disease	26	14	6.5	7.2	1	7.71	52	15
0	0.05	0.06	0.06	0.07	0.09	0.009	54	1	23.66	none	14	6	0.5	3.2	1	0.33	12	5
0	0.1	0.09	0.13	0.15	0.12	0.01	76	1	27.04	none	26	10	0.42	1.4	1	1.29	8	3
0	0.11	0.13	0.13	0.17	0.05	-0.008	71	0	24.03	Hypertension、Coronary heart disease、Cerebrovascular disease	12	4	0	2	0	0	37	1
0	0.3	0.32	0.4	0.35	0.16	-0.025	70	1	19.96	other	24	8	4	9	1	0	31	15
0	0.19	0.23	0.65	0.43	0.25	0.032	87	1	20.28	none	22	9	1.96	5.8	1	0	51	7
0	0.1	0.16	0.16	0.25	0.24	0.037	80	1	19.38	other	24	7	2.08	3	1	2.33	8	5
0	0.18	0.17	0.12	0.09	0.08	-0.028	67	1	19.82	Hypertension、other	28	10	3.25	6.6	1	4.21	20	8
0	0.15	0.17	0.15	0.19	0.07	-0.014	20	1	22.09	none	18	6	0.25	1.9	0	0	8	3
0	0.12	0.17	0.18	0.48	0.47	0.101	18	0	22.04	none	16	5	2.33	7.9	1	0	6	6
0	4.47	0.08	0.34	0.11	0.08	-0.875	77	1	20.24	Cerebrovascular disease、other	22	8	1.96	4.8	1	0	12	4
0	0.09	0.25	0.47	0.88	0.46	0.137	78	0	25.78	Cerebrovascular disease	24	9	2.5	8.1	1	3.38	36	7
0	0.16	0.25	0.4	0.79	0.17	0.056	66	1	20.75	none	20	7	0.42	0.6	0	0	24	10
